# Supplementary material for: Endothelial c-Maf prevents MASLD-like liver fibrosis by regulating chromatin accessibility to suppress pathogenic microvascular cell subsets
Source: JHEP Rep. 2025 Jun 6;7(9):101475. doi: 10.1016/j.jhepr.2025.101475 (PMC12341620; doi:10.1016/j.jhepr.2025.101475)
Supplement: Multimedia component 4 [file mmc4.xlsx]

## Sheet: results
ENSEMBL
