# Supplementary material for: Endothelial c-Maf prevents MASLD-like liver fibrosis by regulating chromatin accessibility to suppress pathogenic microvascular cell subsets
Source: JHEP Rep. 2025 Jun 6;7(9):101475. doi: 10.1016/j.jhepr.2025.101475 (PMC12341620; doi:10.1016/j.jhepr.2025.101475)
Supplement: Multimedia component 6 [file mmc6.xlsx]

## Sheet: Sheet 1
SYMBOL	pvalue	log2FoldChange	DE
Runx1	1.46144e-85	-0.05259	down
TFAP2A	8.57267e-103	0.08762	up
Arnt	8.86005e-56	-0.03265	ns
Ahr::Arnt	2.25897e-105	0.04664	up
Ar	1.68435e-34	-0.02713	ns
TBXT	5.17939e-94	-0.10399	down
PAX5	5.79824e-46	0.04143	up
NR2F1	1.31384e-106	-0.09318	down
CREB1	1.07308e-119	0.13868	up
Ddit3::Cebpa	5.15278e-24	-0.01761	ns
E2F1	0.000217073	-0.00702	ns
NFIL3	0.962183	-9e-05	ns
EN1	1.42206e-26	-0.01733	ns
ELK1	3.56074e-65	-0.03936	ns
Mecom	3.90038e-10	-0.00681	ns
FOXF2	2.11772e-54	-0.03056	ns
FOXD1	0.000126384	-0.00743	ns
FOXC1	6.53752e-100	-0.06289	down
FOXL1	0.000126384	-0.00743	ns
GATA1	1.02473e-59	0.05902	up
GATA2	1.40631e-81	0.07149	up
Gata3	3.68741e-83	0.05785	up
GFI1	2.13842e-93	-0.07507	down
KLF4	3.75386e-160	0.17641	up
Foxq1	0.0328092	0.00372	ns
FOXD3	3.29271e-131	-0.09905	down
FOXI1	0.000126384	-0.00743	ns
HLF	1.85607e-20	0.0138	ns
HNF1A	1.13538e-90	-0.06924	down
FOXA2	9.87953e-17	-0.01159	ns
NHLH1	8.52082e-96	0.06646	up
Irf1	1.41079e-118	-0.08459	down
IRF2	1.99984e-104	-0.07768	down
MEF2A	8.16673e-115	0.08285	up
MZF1	4.72047e-77	0.05044	up
MAX	8.86005e-56	-0.03265	ns
MAX::MYC	1.72124e-123	-0.13683	down
NFYA	5.39019e-90	0.08313	up
GABPA	1.92525e-84	0.03115	ns
NKX2-5	0.0342057	0.00302	ns
Pparg::Rxra	7.42404e-08	-0.00367	ns
PPARG	3.44089e-106	-0.08964	down
PAX2	6.70176e-40	-0.03144	ns
PAX4	1.15974e-08	-0.00905	ns
PAX6	2.51517e-11	0.00864	ns
PBX1	0.292132	0.00173	ns
RORA	6.94298e-59	-0.0345	ns
RREB1	8.69575e-88	-0.03868	ns
RXRA::VDR	3.13125e-26	-0.01569	ns
PRRX2	0.00604087	0.00559	ns
ELK4	0.000276168	0.0031	ns
SOX9	2.51443e-148	0.24405	up
Sox17	2.33522e-134	0.1976	up
SP1	3.99403e-149	0.13423	up
Spi1	9.14683e-66	-0.01617	ns
SPIB	2.67911e-54	0.01382	ns
SRF	1.73701e-62	0.05798	up
SRY	2.75151e-103	0.12127	up
Sox5	7.46154e-145	0.2341	up
ZNF143	4.97308e-37	0.01989	ns
MAFG::NFE2L1	1.19729e-99	0.0743	up
TEAD1	2.34581e-33	0.01563	ns
TAL1::TCF3	3.89629e-102	-0.09249	down
Hand1::Tcf3	2.84472e-06	-0.00439	ns
USF1	4.11392e-96	-0.09863	down
Yy1	1.69966e-117	-0.12316	down
ETS1	7.43557e-34	-0.01524	ns
FOS::JUN	6.10645e-173	0.49649	up
MYB	0.00118592	0.00212	ns
REL	3.83192e-114	0.13796	up
CEBPA	7.62057e-19	-0.01101	ns
ZEB1	9.56463e-128	-0.09323	down
MYCN	2.18512e-62	0.06369	up
NFKB1	1.12602e-124	0.21928	up
TP53	2.28059e-27	0.02028	ns
RELA	1.73449e-124	0.14905	up
TBP	0.270332	-0.00138	ns
Spz1	6.07513e-14	0.00972	ns
ESR1	2.03204e-47	-0.0305	ns
NR3C1	2.01076e-41	-0.02701	ns
HNF4A	0.0501282	-0.00117	ns
NR1H2::RXRA	9.55309e-83	-0.05387	down
Znf423	6.49418e-61	-0.03364	ns
Mafb	6.1851e-154	-0.34546	down
NFIC::TLX1	5.31394e-107	0.09121	up
Nkx3-2	0.849138	-0.00121	ns
Nkx3-1	3.66795e-26	0.02441	ns
Nobox	1.42934e-43	0.02401	ns
ZNF354C	4.03294e-111	-0.08043	down
HINFP	1.13001e-98	0.14782	up
PDX1	1.42206e-26	-0.01733	ns
Lhx3	2.22214e-104	-0.08209	down
Elf5	2.04793e-83	-0.02928	ns
STAT1	2.0997e-109	-0.08605	down
REST	1.64075e-87	0.05815	up
CTCF	4.58773e-168	-0.26217	down
GATA1::TAL1	8.65549e-59	0.03561	ns
ESRRB	6.03287e-20	-0.01066	ns
Pou5f1::Sox2	2.00623e-51	-0.02228	ns
SOX2	1.97611e-132	0.27592	up
STAT3	2.26975e-106	-0.07296	down
Tfcp2l1	4.64685e-103	0.07838	up
Zfx	1.94703e-71	0.02985	ns
MYC	1.67345e-25	0.01723	ns
FOXA1	1.44753e-24	-0.01074	ns
EWSR1-FLI1	3.65846e-96	-0.03521	ns
Nfe2l2	4.22751e-33	0.01448	ns
Arid3a	9.2662e-117	-0.07084	down
Nfatc2	0.00393111	-0.00099	ns
HNF1B	8.91632e-63	-0.04211	down
EBF1	9.122e-85	0.04868	up
INSM1	4.14711e-101	0.07989	up
FEV	2.20695e-58	-0.03516	ns
Foxo3	0.000126384	-0.00743	ns
HOXA5	3.2562e-19	0.0172	ns
RARA::RXRA	6.00296e-67	-0.04231	down
NR4A2	1.16079e-71	-0.04017	down
NFIC	2.40556e-56	0.03717	ns
EGR1	3.96278e-128	0.12496	up
PLAG1	4.28824e-120	0.09233	up
Nr2e3	1.57607e-34	0.01933	ns
ESR2	2.15745e-115	-0.09623	down
ARNT::HIF1A	3.60776e-95	0.04884	up
SOX10	1.08415e-61	0.01709	ns
Atoh1	1.98902e-05	-0.00818	ns
BATF::JUN	1.45189e-163	0.41094	up
BCL6	2.10371e-106	-0.09217	down
BHLHE40	6.68089e-74	-0.08035	down
CDX2	4.39462e-36	-0.02115	ns
CEBPB	3.97931e-23	-0.03453	ns
Crx	4.4365e-97	-0.07312	down
DUX4	9.66857e-49	-0.03032	ns
E2F3	5.02687e-05	-0.01305	ns
E2F4	9.00714e-52	-0.06708	down
E2F6	2.10048e-103	0.07844	up
EGR2	9.85716e-98	0.08516	up
ELF1	5.66195e-85	0.04154	up
Erg	6.86877e-83	0.03034	ns
FLI1	1.38876e-47	-0.02301	ns
FOS	1.61202e-171	0.4715	up
FOSL1	2.51529e-164	0.4431	up
FOSL2	1.93517e-132	0.15214	up
FOXH1	4.56051e-71	-0.04113	down
Foxo1	0.000126384	-0.00743	ns
FOXP1	0.000126384	-0.00743	ns
GATA4	1.22333e-77	0.05736	up
Gfi1B	1.39516e-100	-0.06654	down
HNF4G	3.8702e-09	-0.00506	ns
HOXC9	0.000190482	-0.00622	ns
HSF1	9.49649e-64	-0.04298	down
JUN	6.91151e-128	0.18623	up
Jun	1.80634e-167	0.40158	up
JUNB	9.42064e-169	0.43289	up
JUND	4.87017e-172	0.48561	up
KLF1	2.17159e-154	0.16055	up
Nr1h3::Rxra	2.33906e-40	-0.02354	ns
MAFF	6.46005e-156	-0.30386	down
MAFK	4.19014e-44	0.01817	ns
MEF2C	3.38757e-100	0.05837	up
MEIS1	4.33344e-43	-0.00691	ns
MYOD1	1.64361e-121	-0.12306	down
MYOG	3.54037e-106	0.09629	up
MAF::NFE2	2.23593e-77	0.05493	up
NFYB	1.45393e-101	0.10943	up
NR2C2	1.30089e-88	-0.04727	down
Nr5A2	1.7676e-37	-0.01808	ns
Nrf1	2.9224e-59	-0.02601	ns
POU2F2	9.1822e-51	-0.02533	ns
PRDM1	6.99817e-113	-0.08937	down
RFX1	1.4702e-75	0.07226	up
RFX5	3.95668e-60	0.04605	up
RUNX2	4.00193e-26	0.01876	ns
Rxra	1.89768e-87	-0.06306	down
Sox3	1.97611e-132	0.27592	up
Sox6	5.40689e-133	0.1459	up
SP2	5.07402e-155	0.17205	up
STAT1::STAT2	1.20365e-121	-0.08028	down
Stat4	9.03327e-97	-0.0605	down
Stat5a::Stat5b	3.05157e-92	-0.05706	down
Stat6	1.7982e-84	-0.0498	down
Tcf12	5.14616e-83	0.03429	ns
TCF3	5.45807e-60	-0.03399	ns
TCF7L2	0.0102856	-0.00371	ns
TFAP2C	3.87118e-117	0.14151	up
TP63	2.63865e-20	0.01593	ns
USF2	4.2951e-92	-0.12771	down
ZBTB33	8.45043e-52	0.06032	up
ZNF263	1.00408e-114	0.08181	up
Bach1::Mafk	3.05529e-114	-0.09961	down
ESRRA	3.12518e-79	-0.04817	down
FOXP2	4.84613e-42	-0.01656	ns
HOXA9	1.48999e-22	0.052	up
SREBF1	6.96514e-51	0.03231	ns
SREBF2	2.2621e-60	0.0368	ns
THAP1	4.51326e-80	0.0405	up
EHF	2.68859e-92	0.04628	up
KLF5	4.27047e-155	0.15328	up
RFX2	1.46779e-66	0.0596	up
Arid3b	1.25653e-18	0.01787	ns
Arid5a	1.5818e-35	-0.03117	ns
Arntl	3.78034e-78	-0.0798	down
Atf1	1.18072e-91	0.17009	up
ATF3	5.20416e-135	0.30241	up
Nfat5	5.17438e-42	-0.01579	ns
BHLHA15	5.02157e-127	-0.20595	down
Creb3l2	2.92458e-06	-0.00602	ns
CREM	2.57171e-120	0.22079	up
DMRT3	1.19467e-52	-0.04809	down
Dux	3.02899e-34	-0.02296	ns
EMX1	1.42206e-26	-0.01733	ns
FOXG1	5.82073e-27	-0.01409	ns
Foxj2	4.59692e-49	-0.03011	ns
Gmeb1	4.06182e-11	-0.01929	ns
HES2	8.40468e-35	0.02279	ns
LBX1	0.00604087	0.00559	ns
LIN54	8.83392e-46	0.03429	ns
MITF	3.90249e-105	-0.14194	down
mix-a	1.74534e-63	-0.05711	down
Mlxip	8.86005e-56	-0.03265	ns
NEUROG1	1.13222e-10	-0.00935	ns
Nfatc1	4.05502e-51	0.01369	ns
NFATC3	4.05502e-51	0.01369	ns
Npas2	1.13768e-42	0.03389	ns
POU2F3	1.54497e-72	-0.03944	ns
POU6F1	1.42206e-26	-0.01733	ns
Rhox11	1.18716e-55	0.04304	up
SHOX	1.42206e-26	-0.01733	ns
Six3	1.4362e-09	0.00893	ns
TCFL5	3.66845e-41	0.0332	ns
Twist2	5.14616e-83	0.03429	ns
ALX3	1.42206e-26	-0.01733	ns
BARHL2	1.43617e-31	0.02752	ns
BHLHE41	4.75107e-92	-0.13096	down
CREB3	5.23272e-50	0.0465	up
DBP	4.07693e-87	0.11397	up
ELF3	8.80626e-96	0.04681	up
ELF4	4.51131e-15	0.00718	ns
EN2	7.7928e-46	0.04379	up
Esrrg	2.19938e-42	-0.02129	ns
ESX1	0.00604087	0.00559	ns
ETV6	0.565877	-0.00073	ns
GCM1	2.88974e-12	0.01275	ns
GRHL1	7.48222e-81	-0.0878	down
GSC	4.4365e-97	-0.07312	down
HEY2	8.36569e-40	0.02636	ns
Hoxa13	3.80647e-57	-0.03531	ns
HOXC11	0.000141986	0.0093	ns
IRF8	7.64321e-100	-0.09389	down
IRF9	2.20543e-110	-0.11658	down
ISX	1.42206e-26	-0.01733	ns
JDP2	2.38853e-163	0.44953	up
KLF13	1.83932e-95	0.07827	up
LHX6	0.0102345	-0.00443	ns
Mafg	1.26321e-120	-0.11353	down
MEF2B	2.7779e-124	0.16776	up
MEOX1	0.00604087	0.00559	ns
MIXL1	1.42206e-26	-0.01733	ns
MLX	4.47619e-89	-0.1128	down
MLXIPL	1.76006e-83	-0.08459	down
MSC	5.33706e-60	-0.03277	ns
MSX1	1.42934e-43	0.02401	ns
MYF6	8.20216e-88	-0.06521	down
Neurod2	5.94364e-95	-0.06759	down
NEUROG2	3.31396e-40	-0.02345	ns
NFIA	1.31972e-62	0.02519	ns
NFIX	1.31972e-62	0.02519	ns
NKX2-3	1.26862e-12	0.00927	ns
NKX2-8	1.0763e-37	-0.02281	ns
NKX6-1	1.74534e-63	-0.05711	down
NKX6-2	1.42206e-26	-0.01733	ns
Nr2e1	2.23146e-72	-0.04302	down
Nr2f6	7.45554e-89	-0.04953	down
OLIG2	4.17767e-18	-0.01748	ns
ONECUT1	1.02412e-103	-0.09809	down
Pax7	1.6399e-67	-0.05232	down
PHOX2B	9.36561e-98	-0.06623	down
PITX1	4.4365e-97	-0.07312	down
POU4F2	8.27111e-75	-0.04128	down
RUNX3	3.00309e-15	-0.00959	ns
SP4	7.65525e-149	0.14632	up
SPDEF	2.8827e-41	0.02677	ns
SPIC	1.79293e-72	-0.03597	ns
TBX2	5.33524e-19	-0.0114	ns
TBX20	3.09008e-25	0.01321	ns
TBX21	0.000178657	0.00534	ns
TFAP4	1.68704e-43	-0.02085	ns
TFEB	5.19415e-110	-0.11824	down
Vdr	2.30087e-135	-0.17983	down
ZBTB7B	1.02044e-81	0.07801	up
ZBTB7C	3.20008e-80	0.06561	up
ZIC1	3.17796e-92	0.0706	up
Zic3	6.48058e-11	0.00585	ns
ZBTB18	3.94423e-68	-0.03539	ns
LBX2	1.42934e-43	0.02401	ns
LHX2	1.42934e-43	0.02401	ns
LHX9	0.00604087	0.00559	ns
LMX1A	1.74534e-63	-0.05711	down
LMX1B	2.32188e-58	-0.04897	down
Lhx4	1.42206e-26	-0.01733	ns
Lhx8	1.42206e-26	-0.01733	ns
MEOX2	0.000947322	0.00737	ns
MNX1	1.42206e-26	-0.01733	ns
MSX2	1.42934e-43	0.02401	ns
Msx3	1.42934e-43	0.02401	ns
NOTO	0.00604087	0.00559	ns
OTX1	4.4365e-97	-0.07312	down
OTX2	1.28535e-121	-0.16611	down
PHOX2A	5.34498e-16	-0.00918	ns
PITX3	4.4365e-97	-0.07312	down
PROP1	9.17635e-93	-0.06502	down
PRRX1	1.42206e-26	-0.01733	ns
RAX2	1.42206e-26	-0.01733	ns
RAX	1.42934e-43	0.02401	ns
RHOXF1	4.4365e-97	-0.07312	down
Shox2	1.42206e-26	-0.01733	ns
UNCX	1.42206e-26	-0.01733	ns
VAX1	0.00604087	0.00559	ns
VAX2	1.42206e-26	-0.01733	ns
VENTX	2.49432e-10	-0.01264	ns
VSX1	0.00604087	0.00559	ns
VSX2	0.00604087	0.00559	ns
NR3C2	1.66042e-48	-0.03596	ns
Nr2F6	3.03505e-124	-0.14099	down
RARA	1.49268e-134	-0.17109	down
BCL6B	1.95487e-131	-0.14037	down
EGR3	1.15974e-123	0.12854	up
EGR4	1.59755e-125	0.13489	up
Gli2	1.47722e-42	-0.02243	ns
GLIS1	1.58532e-81	0.09689	up
GLIS2	1.28355e-78	0.06776	up
GLIS3	9.69341e-82	0.07302	up
HIC2	4.06239e-65	-0.02754	ns
Hic1	2.44294e-91	-0.07671	down
KLF14	1.36565e-151	0.16026	up
KLF16	9.55476e-152	0.14338	up
KLF12	2.71534e-157	0.16328	up
SCRT1	3.00649e-115	-0.12252	down
SCRT2	1.63982e-95	-0.08629	down
SNAI2	1.73423e-141	-0.18517	down
SP3	7.37482e-144	0.14543	up
SP8	9.64477e-141	0.13188	up
YY2	3.95131e-61	0.07031	up
ZBED1	1.97397e-51	0.08806	up
ZBTB7A	4.37185e-34	0.01231	ns
ZIC4	1.40754e-82	0.06074	up
ZNF410	4.68552e-24	0.01513	ns
ZNF740	2.22314e-139	0.15636	up
CUX1	1.04972e-64	-0.06748	down
CUX2	6.7051e-58	-0.07831	down
ONECUT2	1.06911e-54	-0.07052	down
ONECUT3	1.71124e-118	-0.11488	down
E2F7	1.76662e-39	0.02572	ns
ELK3	5.66106e-68	-0.04077	down
ERF	1.61983e-43	-0.02045	ns
ETV1	1.25844e-73	0.02837	ns
ETV2	5.01168e-43	-0.01829	ns
ETV3	2.4631e-70	-0.04462	down
ETV4	3.89889e-59	-0.03271	ns
ETV5	5.70967e-60	-0.04451	down
GATA5	6.83711e-98	0.0908	up
GCM2	2.4065e-73	0.0654	up
Lef1	1.53632e-90	-0.06857	down
TCF7	0.18898	0.00011	ns
HSF2	5.52864e-104	-0.0995	down
HSF4	4.93413e-49	-0.02539	ns
IRF7	1.09381e-124	-0.1245	down
MEF2D	2.29624e-116	0.11535	up
MEIS2	2.04195e-29	0.01713	ns
MEIS3	4.15032e-22	-0.01467	ns
MYBL1	9.92475e-33	0.04682	up
MYBL2	8.64882e-38	0.05019	up
NFKB2	8.14733e-138	0.27139	up
PAX1	5.25599e-05	-0.00677	ns
PAX3	2.61019e-59	-0.0568	down
PAX9	0.00134136	-0.0046	ns
PKNOX1	6.16552e-97	0.07542	up
PKNOX2	1.88389e-62	-0.03654	ns
POU1F1	5.60259e-44	-0.02176	ns
POU2F1	4.8212e-37	-0.01799	ns
POU3F1	1.9108e-59	-0.03	ns
POU3F2	2.26061e-54	-0.0268	ns
POU3F3	9.49854e-82	-0.04677	down
POU3F4	1.94551e-61	-0.03145	ns
POU4F1	1.89049e-93	-0.05078	down
POU4F3	3.55476e-89	-0.05231	down
POU5F1B	2.70804e-42	-0.01845	ns
POU6F2	3.23985e-66	-0.03949	ns
PROX1	3.93893e-13	-0.01154	ns
SMAD3	1.70164e-27	0.02143	ns
TGIF1	8.9435e-76	-0.04859	down
TGIF2	1.19085e-71	-0.04835	down
RFX3	5.93113e-77	0.08071	up
RFX4	4.50265e-57	0.0568	up
EOMES	6.80798e-31	0.01586	ns
MGA	1.27057e-28	0.01391	ns
TBR1	4.76428e-24	0.01355	ns
TBX15	5.63239e-19	0.01116	ns
TBX19	1.0379e-95	-0.10785	down
TBX1	2.65975e-05	-0.0031	ns
TBX4	7.34968e-09	0.00899	ns
TBX5	2.89137e-10	-0.00387	ns
TEAD3	6.1221e-43	0.02513	ns
TEAD4	5.80105e-44	0.02426	ns
TFAP2B	2.05407e-125	0.14568	up
Ascl2	7.10264e-73	0.04117	up
BHLHE23	6.94231e-07	-0.00866	ns
BHLHE22	0.0312836	-0.00013	ns
CLOCK	1.36591e-21	-0.02449	ns
FIGLA	9.56463e-128	-0.09323	down
HES5	3.6836e-59	0.07051	up
HES7	4.31541e-23	0.01859	ns
HEY1	1.09762e-38	0.02957	ns
MNT	8.86005e-56	-0.03265	ns
OLIG1	0.00456036	-0.00266	ns
OLIG3	2.74655e-18	-0.01862	ns
TCF4	3.71222e-93	-0.07117	down
TFE3	4.31193e-94	-0.13063	down
Tcf21	1.87536e-18	-0.00988	ns
ATF4	2.18162e-68	0.04904	up
ATF7	9.84155e-129	0.29565	up
BATF3	1.45189e-163	0.41094	up
CEBPD	1.13075e-41	-0.02385	ns
CEBPE	3.61231e-07	-0.0117	ns
CEBPG	5.9144e-10	0.01238	ns
CREB3L1	7.66937e-36	0.02821	ns
Creb5	6.36297e-130	0.27366	up
NFE2	1.57354e-153	0.37776	up
NRL	1.53076e-151	-0.35467	down
TEF	8.85484e-58	0.05622	up
XBP1	2.0616e-69	0.07869	up
FOXB1	4.58193e-105	-0.06307	down
FOXC2	2.01489e-125	-0.08356	down
FOXD2	5.24811e-113	-0.07527	down
FOXO4	0.000126384	-0.00743	ns
FOXO6	0.000126384	-0.00743	ns
FOXP3	0.000126384	-0.00743	ns
Foxj3	1.9988e-94	-0.06668	down
FOXK1	0.000126384	-0.00743	ns
Alx4	2.91605e-49	-0.04096	down
Alx1	2.37386e-59	-0.04933	down
RXRB	1.13824e-89	-0.05964	down
RXRG	5.03786e-94	-0.06592	down
Rarb	5.13918e-139	-0.17018	down
Rarg	3.22971e-123	-0.14622	down
TP73	6.53258e-21	-0.01764	ns
GMEB2	3.37353e-47	0.09288	up
MTF1	1.7785e-57	0.0451	up
E2F2	1.46901e-76	-0.12062	down
E2F8	4.78062e-96	0.1108	up
SOX21	2.1783e-64	0.04159	up
SOX4	9.30752e-124	0.14406	up
SOX8	1.64556e-134	0.24879	up
Sox11	3.29264e-107	0.09016	up
Sox1	3.0114e-65	0.04446	up
TFEC	4.17384e-97	-0.10899	down
HOXD12	8.97709e-09	-0.00934	ns
Arx	2.07514e-39	-0.03267	ns
BARX1	1.42934e-43	0.02401	ns
BSX	1.42934e-43	0.02401	ns
BARHL1	1.43617e-31	0.02752	ns
CDX1	9.58014e-47	-0.02379	ns
DLX1	1.42934e-43	0.02401	ns
Dlx3	1.42934e-43	0.02401	ns
Dlx4	1.42934e-43	0.02401	ns
DLX6	1.42934e-43	0.02401	ns
Dmbx1	0.936391	0.00328	ns
DUXA	0.00329091	0.00288	ns
Dlx2	2.47216e-14	0.01372	ns
EMX2	1.42206e-26	-0.01733	ns
EVX1	1.42206e-26	-0.01733	ns
EVX2	1.42206e-26	-0.01733	ns
GBX1	0.00604087	0.00559	ns
GBX2	1.42934e-43	0.02401	ns
GSC2	4.4365e-97	-0.07312	down
GSX1	1.42206e-26	-0.01733	ns
GSX2	0.000947322	0.00737	ns
HESX1	1.42934e-43	0.02401	ns
HMBOX1	1.55609e-05	0.00891	ns
Hmx1	2.04864e-26	-0.02061	ns
Hmx2	1.40257e-69	-0.04764	down
Hmx3	7.12649e-41	-0.02667	ns
HOXA10	1.23913e-67	-0.04088	down
HOXA2	1.42206e-26	-0.01733	ns
HOXB13	6.90654e-92	-0.05337	down
HOXB2	1.42206e-26	-0.01733	ns
HOXB3	1.42206e-26	-0.01733	ns
HOXB5	1.42206e-26	-0.01733	ns
HOXC10	0.00348831	-0.00524	ns
HOXC12	2.24021e-15	-0.0141	ns
HOXC13	3.96932e-48	-0.03386	ns
HOXD11	1.13436e-21	-0.01978	ns
Hoxd13	6.96451e-56	-0.04005	down
HOXD8	3.79383e-31	-0.02958	ns
Hoxa11	0.298981	-0.00203	ns
HOXD3	9.33171e-36	0.02819	ns
HOXD9	2.54131e-64	-0.04217	down
ISL2	3.80883e-39	0.01639	ns
HES1	3.37109e-28	-0.02413	ns
ASCL1	9.92998e-108	0.0966	up
BACH2	1.16088e-162	0.45265	up
CTCFL	1.93077e-81	-0.04892	down
FOXK2	0.000126384	-0.00743	ns
GATA6	3.68741e-83	0.05785	up
GRHL2	2.44178e-49	-0.02867	ns
HIF1A	4.01109e-74	0.05998	up
KLF9	4.36063e-57	-0.01489	ns
MXI1	5.80094e-136	-0.10742	down
NEUROD1	5.94364e-95	-0.06759	down
Nr1H4	1.14247e-94	-0.04192	down
NR2F2	8.59069e-83	-0.06158	down
NR4A1	1.21954e-31	-0.01454	ns
PBX2	1.17572e-99	-0.06601	down
PBX3	1.22878e-101	0.0861	up
POU5F1	3.1539e-27	-0.019	ns
RBPJ	2.98097e-73	0.02212	ns
RELB	5.62143e-22	0.01397	ns
SIX1	1.56451e-44	-0.02637	ns
SIX2	4.49499e-63	-0.03557	ns
SOX13	2.07796e-146	0.22024	up
TEAD2	2.50241e-60	0.03246	ns
TFDP1	1.52049e-105	0.11642	up
TWIST1	5.57022e-73	-0.04495	down
ZNF24	5.53565e-79	-0.04433	down
ZNF384	5.17188e-149	-0.12273	down
FOSB::JUN	8.78916e-136	0.27244	up
FOSL1::JUN	6.52073e-172	0.47588	up
FOSL2::JUN	2.72325e-176	0.51075	up
JUN::JUNB	1.83332e-160	0.38664	up
FOS::JUNB	2.66807e-165	0.50743	up
FOSB::JUNB	2.49624e-172	0.5026	up
FOSL1::JUNB	7.84721e-169	0.46695	up
FOSL2::JUNB	2.85023e-174	0.51551	up
FOS::JUND	3.74348e-173	0.48948	up
FOSL1::JUND	8.01164e-167	0.47292	up
FOSL2::JUND	1.53406e-164	0.52033	up
NR1H4::RXRA	1.30846e-14	0.0128	ns
NR4A2::RXRA	0.119537	-0.00136	ns
PPARA::RXRA	2.35982e-66	-0.03511	ns
RARA::RXRG	3.88137e-94	-0.0793	down
RORB	2.6944e-05	-0.00381	ns
RORC	3.25699e-105	-0.10035	down
SOX15	8.95551e-127	0.24283	up
Smad4	1.42794e-19	0.01697	ns
ZNF282	4.59784e-86	-0.05468	down
ZSCAN4	2.15316e-129	-0.11197	down
IRF3	1.6277e-124	-0.09726	down
IRF4	7.12768e-101	-0.09835	down
IRF5	1.92912e-79	-0.06789	down
TCF7L1	4.01421e-24	-0.00942	ns
ARGFX	2.60546e-52	-0.03065	ns
ARNT2	1.00509e-61	-0.05603	down
ATF6	8.75541e-24	0.01677	ns
ATOH7	1.69744e-121	-0.14455	down
BARX2	3.28808e-43	-0.02404	ns
Bhlha15	2.42862e-63	0.0306	ns
CDX4	1.62652e-83	-0.0487	down
CREB3L4	3.63037e-62	0.05105	up
Dlx5	0.106363	-0.00089	ns
DMRTA2	0.46551	-0.00135	ns
DMRTC2	2.56918e-53	-0.02883	ns
DPRX	3.67605e-45	0.03435	ns
DRGX	1.42206e-26	-0.01733	ns
ELF2	3.0474e-15	-0.00899	ns
ETS2	6.31213e-21	-0.01067	ns
FERD3L	2.05053e-112	-0.11302	down
FOXE1	2.14223e-115	-0.07856	down
FOXN3	8.34693e-43	-0.02104	ns
GLI3	4.16346e-67	-0.04075	down
HES6	6.144e-114	-0.14733	down
HOXA1	1.42206e-26	-0.01733	ns
HOXA4	1.14576e-40	0.0264	ns
HOXA6	0.000947322	0.00737	ns
HOXA7	1.42934e-43	0.02401	ns
HOXB4	5.86694e-49	-0.01961	ns
HOXB6	2.40419e-11	-0.01063	ns
HOXB7	0.000947322	0.00737	ns
HOXB8	3.79383e-31	-0.02958	ns
HOXB9	0.0706943	-0.00217	ns
HOXC4	5.86694e-49	-0.01961	ns
HOXC8	1.42206e-26	-0.01733	ns
HOXD10	1.76908e-09	0.00935	ns
HOXD4	5.86694e-49	-0.01961	ns
IKZF1	2.23507e-34	-0.00907	ns
IRF6	4.24395e-30	-0.02734	ns
KLF10	1.19762e-160	0.16923	up
KLF11	5.57446e-132	0.12066	up
KLF15	9.60053e-148	0.14432	up
KLF17	3.35701e-92	0.05594	up
KLF2	5.42862e-151	0.15773	up
KLF3	1.30149e-124	0.1221	up
KLF6	8.18005e-135	0.12885	up
Lhx1	8.03678e-31	0.03007	ns
LHX5	0.000947322	0.00737	ns
MAF	9.12283e-152	-0.2969	down
MAFA	1.85527e-149	-0.27254	down
MAZ	1.84444e-128	0.1093	up
MSANTD3	5.89149e-132	-0.14738	down
Msgn1	1.96376e-60	-0.0355	ns
NFATC4	1.28838e-48	0.02708	ns
NHLH2	2.84666e-90	0.0757	up
NKX6-3	2.21931e-08	-0.00735	ns
NR1D1	1.5179e-43	-0.02551	ns
NR1D2	8.30861e-78	-0.05507	down
NR1I2	4.79127e-117	-0.14348	down
NR1I3	7.88559e-101	-0.09107	down
NR2C1	1.14247e-94	-0.04192	down
NR2F6	1.17179e-06	-0.00602	ns
NR5A1	3.96873e-135	-0.12068	down
NR6A1	1.48804e-93	-0.06866	down
OSR1	4.06025e-06	0.00459	ns
OVOL1	1.06785e-58	0.08744	up
OVOL2	1.27583e-48	0.09293	up
PITX2	2.14161e-108	-0.11279	down
PLAGL2	7.15295e-112	0.14137	up
PPARD	5.067e-92	-0.05966	down
RARB	0.447046	0.00085	ns
RARG	1.09961e-52	-0.0385	ns
RFX7	7.9778e-71	0.07553	up
SMAD5	1.37117e-46	0.0421	up
SNAI1	5.45807e-60	-0.03399	ns
SNAI3	2.58604e-124	-0.13035	down
SOHLH2	0.165876	-0.00148	ns
SOX12	4.68991e-75	0.06675	up
SOX14	1.98649e-123	0.20806	up
SOX18	3.19421e-134	0.20961	up
SP9	5.16309e-150	0.15319	up
TBX18	7.96509e-110	-0.08658	down
TBX3	7.71292e-13	-0.0071	ns
Tbx6	9.50019e-39	0.01943	ns
TCF21	3.50824e-128	-0.18824	down
TFAP2E	4.38832e-50	0.02397	ns
TGIF2LX	1.39656e-81	-0.07269	down
TGIF2LY	1.39122e-71	-0.06196	down
Thap11	3.85522e-88	-0.05275	down
THRB	5.06589e-124	-0.13102	down
TLX2	1.42206e-26	-0.01733	ns
VEZF1	8.53375e-141	0.15184	up
ZBTB26	4.26159e-108	-0.07229	down
ZBTB32	2.04382e-06	0.00559	ns
ZBTB6	1.80108e-76	0.03835	ns
ZFP57	1.02986e-79	0.11354	up
ZIC5	2.01639e-101	0.08685	up
ZKSCAN1	1.18268e-45	0.03587	ns
ZNF135	3.2776e-100	-0.06757	down
ZNF136	8.00637e-58	-0.03491	ns
ZNF140	6.36888e-23	0.01154	ns
ZNF274	2.6739e-44	-0.02085	ns
ZNF317	1.38472e-104	-0.079	down
ZNF382	2.37117e-12	0.00796	ns
ZNF460	4.76128e-113	0.06206	up
ZNF528	3.3784e-71	0.03706	ns
ZNF682	1.1619e-116	0.10829	up
ZNF684	4.55872e-89	0.06042	up
ZNF75D	4.04588e-11	-0.0063	ns
ZSCAN29	7.25669e-114	-0.12939	down
Dmrt1	3.27591e-85	-0.0591	down
Ebf2	4.41066e-58	0.0225	ns
Foxf1	0.000126384	-0.00743	ns
Foxl2	1.1632e-53	-0.02071	ns
Isl1	1.28734e-13	0.0138	ns
Plagl1	9.53916e-65	0.03649	ns
Prdm15	4.87166e-28	0.01199	ns
Ptf1A	1.22477e-93	-0.07131	down
Stat2	9.7937e-147	-0.11216	down
Stat5a	1.67869e-79	-0.04721	down
Stat5b	3.04822e-119	-0.0945	down
Wt1	7.24486e-131	0.10907	up
Zic1::Zic2	3.36316e-85	0.03704	ns
Zic2	3.65131e-59	-0.02435	ns
ZNF281	1.44929e-155	0.12327	up
ATF2	2.13536e-128	0.18859	up
BACH1	6.62478e-172	0.4648	up
BATF	1.45189e-163	0.41094	up
EBF3	9.99859e-45	0.01983	ns
HAND2	1.0334e-89	-0.04016	down
MYF5	7.39755e-29	0.01524	ns
NFIB	6.13676e-109	0.09826	up
NFYC	1.67836e-73	0.06191	up
NKX2-2	6.08616e-109	-0.09903	down
OSR2	4.79359e-138	-0.14673	down
Prdm4	1.00465e-100	-0.07139	down
TCF12	5.45807e-60	-0.03399	ns
ZBTB12	1.02447e-132	-0.1636	down
ZBTB14	5.00123e-114	0.14507	up
ZFP42	9.57931e-133	-0.15108	down
ZKSCAN5	6.54976e-113	0.07633	up
ZNF148	1.99131e-156	0.16309	up
ZNF16	2.11585e-46	0.01772	ns
ZNF341	1.44369e-76	0.04996	up
ZNF449	3.69396e-100	0.084	up
ZNF652	2.53633e-58	0.03317	ns
FOXA3	0.000126384	-0.00743	ns
Foxn1	4.5601e-128	0.16436	up
DMRTA1	6.12824e-26	-0.0146	ns
ETV7	7.85034e-21	-0.00776	ns
ZIM3	3.84227e-121	-0.0893	down
ZNF257	8.84847e-98	0.0398	ns
ZNF343	3.19547e-92	0.07441	up
ZNF454	2.96406e-131	0.12811	up
ZNF610	3.20262e-137	0.16058	up
ZNF675	8.93835e-50	0.02734	ns
ZNF707	1.30255e-28	0.01188	ns
ZNF76	1.28759e-74	0.04223	up
ZNF784	6.58231e-31	0.02221	ns
ZNF8	1.62681e-54	-0.03341	ns
ZNF816	1.21701e-113	0.09389	up
ZNF85	6.22949e-41	0.02123	ns
ZNF93	1.17203e-97	0.04246	up
ZSCAN31	1.08264e-70	0.05566	up
PRDM9	3.88745e-105	0.0412	up
Rfx6	7.89126e-103	-0.08478	down
ZNF189	2.92828e-85	-0.04909	down
ZNF331	5.5551e-64	0.02792	ns
ZNF417	6.4984e-88	-0.091	down
ZNF549	5.70456e-12	-0.00475	ns
ZNF680	3.33367e-77	-0.04384	down
ZNF708	1.86095e-48	-0.01941	ns
ZNF768	2.3305e-77	-0.03014	ns
BNC2	1.45189e-163	0.41094	up
ELK1::HOXA1	7.42342e-103	-0.09829	down
ELK1::HOXB13	9.01644e-19	0.01563	ns
ELK1::SREBF2	3.19113e-34	0.02421	ns
ERF::FIGLA	4.55958e-77	0.0483	up
ERF::FOXI1	2.58009e-26	-0.00724	ns
ERF::FOXO1	3.20894e-65	-0.02605	ns
ERF::HOXB13	1.77346e-53	0.03627	ns
ERF::NHLH1	1.05665e-91	0.06805	up
ERF::SREBF2	3.2274e-68	-0.05683	down
ETV2::DRGX	3.04206e-43	0.02825	ns
ETV2::FIGLA	2.60033e-81	0.04943	up
ETV2::FOXI1	2.01606e-53	0.01681	ns
ETV2::HOXB13	0.000616674	0.00492	ns
ETV5::DRGX	5.04385e-54	0.02872	ns
ETV5::FIGLA	9.74118e-80	0.04059	up
ETV5::FOXI1	1.24182e-32	-0.0108	ns
ETV5::FOXO1	8.72661e-42	-0.01644	ns
ETV5::HOXA2	1.01335e-64	0.04698	up
FLI1::DRGX	1.90891e-27	0.01563	ns
FLI1::FOXI1	1.39348e-09	0.00209	ns
FOXJ2::ELF1	5.1173e-68	-0.02319	ns
FOXO1::ELF1	6.31628e-16	-0.00566	ns
FOXO1::ELK1	2.24602e-47	-0.01358	ns
FOXO1::ELK3	4.92396e-60	-0.02529	ns
FOXO1::FLI1	5.41021e-65	-0.02797	ns
HOXB2::ELK1	7.15692e-06	0.00349	ns
HOXD12::ELK1	3.98771e-28	0.01431	ns
KLF7	3.93524e-143	0.15423	up
MGA::EVX1	8.93219e-19	0.0127	ns
PATZ1	4.13357e-166	0.18433	up
POU2F1::SOX2	2.87756e-55	-0.02694	ns
SATB1	5.60692e-37	-0.03139	ns
SMAD2	6.2865e-73	0.02854	ns
SP5	1.30895e-137	0.07627	up
TFAP4::ETV1	1.20629e-90	0.05926	up
TFAP4::FLI1	6.18875e-83	0.04439	up
TFCP2	6.96601e-30	-0.02626	ns
THRA	0.0631458	-0.0036	ns
TRPS1	3.68741e-83	0.05785	up
ZBED2	3.88087e-23	0.02951	ns
ZFP14	5.02769e-72	0.02232	ns
ZKSCAN3	8.36959e-71	-0.03209	ns
ZNF211	8.46324e-61	-0.0509	down
ZNF214	6.11582e-23	0.01414	ns
ZNF320	9.67937e-137	0.10859	up
ZNF324	8.93463e-37	-0.01459	ns
ZNF354A	1.2471e-120	-0.07441	down
ZNF416	1.69205e-86	0.05596	up
ZNF418	1.23001e-53	-0.02013	ns
ZNF530	7.07889e-118	0.07525	up
ZNF574	3.0743e-45	0.02097	ns
ZNF582	9.88494e-43	0.02012	ns
ZNF667	4.03306e-83	-0.05416	down
ZNF669	3.64006e-92	0.10799	up
ZNF692	8.07866e-92	-0.06201	down
ZNF701	6.10863e-38	0.01101	ns
Atf3	1.45189e-163	0.41094	up
Bcl11B	7.09644e-129	-0.11672	down
Gli1	5.74072e-64	-0.03222	ns
Hnf1A	1.41591e-22	0.01125	ns
Ikzf3	7.98256e-74	0.02892	ns
Nkx2-1	5.54623e-11	0.01145	ns
Npas4	9.38574e-31	-0.03773	ns
Nr1H2	1.14247e-94	-0.04192	down
Olig2	5.14616e-83	0.03429	ns
Prdm14	0.682213	-0.00124	ns
Prdm5	3.32149e-06	0.0032	ns
Six4	1.7289e-128	-0.16713	down
Zfp335	1.95953e-45	0.0314	ns
NKX2-4	0.00686424	0.00282	ns
HOXB1	0.000947322	0.00737	ns
PAX8	6.98093e-50	0.04611	up
Sox7	5.20337e-144	0.20404	up
ZNF524	5.55008e-86	0.08196	up
ZNF75A	5.59058e-49	0.02221	ns
ZNF766	2.52084e-103	-0.06838	down
ZNF770	5.99567e-98	0.06298	up
ZSCAN16	3.59818e-29	0.01371	ns
ZNF677	8.9862e-55	-0.02416	ns
ZBTB17	1.40169e-51	-0.07418	down
FOXP4	0.000126384	-0.00743	ns
FOXS1	1.74881e-06	-0.00471	ns
HOXA3	0.000947322	0.00737	ns
ZNF184	2.00729e-52	-0.02105	ns
ZNF213	3.07124e-108	0.06061	up
Ebf4	1.20447e-73	0.03855	ns
Hand1	4.50209e-76	0.04539	up
Hmga1	3.1955e-29	-0.01087	ns
Zfp809	5.03377e-88	-0.04003	down
Zfp961	3.39806e-134	-0.16722	down
Pgr	2.2237e-103	-0.07596	down
BCL11A	2.2356e-53	-0.03585	ns
EPAS1	1.69948e-87	0.13021	up
IKZF2	0.919363	-0.00042	ns
PGR	0.000148234	-0.00526	ns
ZBED4	1.45743e-134	0.13869	up
ZBTB11	1.8139e-70	0.03601	ns
ZBTB24	1.13881e-16	0.0059	ns
ZNF157	1.67499e-73	-0.05056	down
ZNF175	2.32211e-74	0.02615	ns
ZNF35	6.38771e-28	-0.02293	ns
ZNF547	8.1012e-77	-0.06138	down
ZNF558	2.26033e-126	-0.10234	down
ZSCAN21	8.01208e-51	-0.03497	ns
Nr1h3	1.14247e-94	-0.04192	down
Ppara	8.59069e-83	-0.06158	down
Nanog	4.04194e-27	-0.0226	ns
Zbtb2	3.57019e-105	-0.08941	down
FEZF2	2.03459e-109	0.0728	up
