# Supplementary material for: Endothelial c-Maf prevents MASLD-like liver fibrosis by regulating chromatin accessibility to suppress pathogenic microvascular cell subsets
Source: JHEP Rep. 2025 Jun 6;7(9):101475. doi: 10.1016/j.jhepr.2025.101475 (PMC12341620; doi:10.1016/j.jhepr.2025.101475)
Supplement: Multimedia component 7 [file mmc7.xlsx]

## Sheet: Sheet 1
ENSEMBL	SYMBOL	logFC	P.Value	adj.P.Val	AveExpr	Count_less_binding
ENSMUSG00000035000	Dpp4	-3.3208	3.20122e-19	1.40324e-15	9.09665	1
ENSMUSG00000025279	Dnase1l3	-4.42411	1.65206e-17	2.37867e-14	11.874	1
ENSMUSG00000020432	Tcn2	-3.15723	2.37339e-16	1.63273e-13	10.1629	1
ENSMUSG00000005125	Ndrg1	-1.85229	3.24363e-16	1.90269e-13	8.47008	2
ENSMUSG00000029695	Aass	-3.51591	3.18144e-16	1.90269e-13	6.65639	1
ENSMUSG00000035459	Stab2	-2.8733	8.85582e-16	4.73363e-13	10.918	2
ENSMUSG00000022146	Osmr	-2.81915	7.69345e-15	2.64889e-12	6.36659	1
ENSMUSG00000025044	Msr1	-2.79029	1.59055e-14	4.9506e-12	7.47234	1
ENSMUSG00000031451	Gas6	-2.00203	3.84619e-14	9.37168e-12	8.98083	1
ENSMUSG00000000957	Mmp14	-1.35279	5.27301e-14	1.19306e-11	8.34822	1
ENSMUSG00000022957	Itsn1	-1.68237	9.2192e-14	1.82288e-11	7.66128	1
ENSMUSG00000000958	Slc7a7	-2.25409	1.24376e-13	2.27993e-11	6.27907	1
ENSMUSG00000010797	Wnt2	-2.11241	1.25239e-13	2.27993e-11	7.72944	1
ENSMUSG00000030787	Lyve1	-2.36484	1.62912e-13	2.80456e-11	9.22335	1
ENSMUSG00000022150	Dab2	-1.54207	2.53253e-13	3.89419e-11	9.57039	1
ENSMUSG00000014361	Mertk	-2.01739	1.68569e-12	1.81618e-10	7.8022	2
ENSMUSG00000031661	Nkd1	-1.87178	2.40876e-12	2.49346e-10	6.37896	1
ENSMUSG00000038173	Enpp6	-4.96962	2.23175e-12	2.34083e-10	5.38075	1
ENSMUSG00000040466	Blvrb	-1.93693	2.65805e-12	2.6986e-10	6.36757	1
ENSMUSG00000033545	Znrf1	-1.30678	2.8468e-12	2.81798e-10	8.3653	1
ENSMUSG00000029174	Tbc1d1	-1.40452	4.13429e-12	3.82626e-10	6.45477	1
ENSMUSG00000029762	Akr1b8	-1.85185	4.78687e-12	4.35715e-10	7.454	1
ENSMUSG00000025964	Adam23	-2.00528	8.97532e-12	7.10755e-10	9.36447	1
ENSMUSG00000026712	Mrc1	-1.85466	1.21718e-11	9.26809e-10	10.2907	1
ENSMUSG00000042066	Tmcc2	-1.19356	1.31976e-11	9.9063e-10	7.82136	1
ENSMUSG00000021054	Sgpp1	-1.3508	1.52183e-11	1.11587e-09	8.10906	1
ENSMUSG00000006611	Hfe	-0.994576	4.65822e-11	2.96293e-09	7.31572	1
ENSMUSG00000028517	Plpp3	-1.17518	5.15451e-11	3.18895e-09	10.9375	1
ENSMUSG00000028530	Jak1	-0.971269	6.87841e-11	4.01994e-09	10.0622	1
ENSMUSG00000090523	Gypc	-1.16382	4.02016e-10	1.67556e-08	6.30694	1
ENSMUSG00000059588	Calcrl	-1.21778	3.80119e-10	1.60182e-08	8.49008	1
ENSMUSG00000034744	Nagk	-1.09662	5.47623e-10	2.15752e-08	5.63533	1
ENSMUSG00000050777	Tmem37	-2.02664	8.16606e-10	3.05033e-08	3.97011	1
ENSMUSG00000028842	Ago3	-1.63576	1.07853e-09	3.84724e-08	5.59287	1
ENSMUSG00000045930	Clec14a	-0.949238	1.09323e-09	3.88218e-08	9.65645	1
ENSMUSG00000041261	Car8	-1.35378	1.54506e-09	5.13012e-08	7.26429	1
ENSMUSG00000049807	Arhgap23	-1.2622	1.61438e-09	5.28276e-08	9.67037	2
ENSMUSG00000002871	Tpra1	-1.09161	2.25128e-09	7.0466e-08	6.87385	2
ENSMUSG00000022106	Rcbtb2	-0.925869	3.7608e-09	1.09091e-07	5.99173	2
ENSMUSG00000025876	Unc5a	-1.28218	3.75061e-09	1.08995e-07	6.79727	1
ENSMUSG00000036053	Fmnl2	-1.18902	4.48442e-09	1.25485e-07	6.76544	1
ENSMUSG00000000194	Gpr107	-0.692138	5.0419e-09	1.38876e-07	6.69332	1
ENSMUSG00000021182	Ccdc88c	-1.2034	6.44525e-09	1.6985e-07	5.23244	1
ENSMUSG00000040181	Fmo1	-0.994296	5.54744e-09	1.50046e-07	7.46814	1
ENSMUSG00000024913	Lrp5	-0.981865	5.96074e-09	1.58666e-07	9.30525	1
ENSMUSG00000021939	Ctsb	-1.12699	8.89632e-09	2.14993e-07	11.0396	1
ENSMUSG00000050493	Fam167b	-1.18404	1.10021e-08	2.57008e-07	8.31165	1
ENSMUSG00000024535	Snx24	-0.984202	2.16379e-08	4.52113e-07	4.95364	1
ENSMUSG00000020865	Abcc3	-2.03567	2.98746e-08	5.9893e-07	5.75464	1
ENSMUSG00000020154	Ptprb	-1.20013	2.89034e-08	5.83148e-07	11.2699	2
ENSMUSG00000026672	Optn	-0.84951	3.73951e-08	7.21392e-07	5.52058	1
ENSMUSG00000047446	Arl4a	-1.49599	4.37538e-08	8.26937e-07	5.13631	1
ENSMUSG00000047907	Tshz2	-0.829296	4.30189e-08	8.14992e-07	7.1985	1
ENSMUSG00000020021	Fgd6	-0.920343	5.18156e-08	9.48735e-07	6.96938	3
ENSMUSG00000022377	Asap1	-0.875041	5.67261e-08	1.01863e-06	7.48023	1
ENSMUSG00000074170	Plekhf1	-1.77689	1.08979e-07	1.76665e-06	4.1247	1
ENSMUSG00000008305	Tle1	-1.53348	9.36261e-08	1.56089e-06	6.47293	1
ENSMUSG00000017491	Rarb	-1.84161	1.13972e-07	1.83073e-06	5.63206	1
ENSMUSG00000033467	Crlf2	-1.05905	1.6581e-07	2.49393e-06	6.65002	1
ENSMUSG00000022841	Ap2m1	-0.614962	1.54137e-07	2.35866e-06	9.19895	1
ENSMUSG00000026482	Rgl1	-0.686593	1.5647e-07	2.38975e-06	9.23102	1
ENSMUSG00000040964	Arhgef10l	-1.01438	1.90109e-07	2.79569e-06	5.98074	1
ENSMUSG00000034930	Rtkn	-0.929238	2.20424e-07	3.14795e-06	5.63179	1
ENSMUSG00000041012	Cmtm8	-0.897961	1.95263e-07	2.84245e-06	7.66485	1
ENSMUSG00000003746	Man1a	-0.77028	2.0626e-07	2.96976e-06	8.04288	1
ENSMUSG00000037523	Mavs	-0.827798	2.33108e-07	3.28516e-06	6.08539	1
ENSMUSG00000052331	Ankrd44	-0.890161	2.57236e-07	3.56127e-06	5.95263	1
ENSMUSG00000038305	Spats2l	-0.956481	4.5665e-07	5.82321e-06	5.1139	1
ENSMUSG00000066800	Rnasel	-1.16128	5.89889e-07	7.18667e-06	4.64965	1
ENSMUSG00000019998	Stx7	-0.623849	4.59818e-07	5.85418e-06	6.28012	1
ENSMUSG00000000374	Trappc10	-0.810212	6.75656e-07	8.11915e-06	6.01009	1
ENSMUSG00000039908	Slc26a11	-1.04623	1.01277e-06	1.14819e-05	3.93335	1
ENSMUSG00000040606	Kazn	-1.19038	8.53644e-07	9.8399e-06	5.32183	2
ENSMUSG00000117975	Itprip	-1.3399	8.38512e-07	9.69369e-06	6.24591	1
ENSMUSG00000033857	Engase	-1.07919	1.31476e-06	1.43806e-05	4.05935	1
ENSMUSG00000054555	Adam12	-1.95183	1.5762e-06	1.68221e-05	3.97828	1
ENSMUSG00000034265	Zdhhc14	-0.904101	1.49035e-06	1.60791e-05	4.54961	2
ENSMUSG00000020260	Pofut2	-0.629257	2.11605e-06	2.15109e-05	6.53595	1
ENSMUSG00000042364	Snx18	-0.765172	2.33789e-06	2.34203e-05	6.2106	1
ENSMUSG00000039934	Gsap	-1.13145	3.77488e-06	3.50444e-05	4.18337	1
ENSMUSG00000090946	Ccdc71l	-0.786276	4.57258e-06	4.14305e-05	5.46562	1
ENSMUSG00000034041	Lyl1	-0.885396	1.12229e-05	8.91418e-05	4.62894	1
ENSMUSG00000027639	Samhd1	-0.577402	9.51803e-06	7.73853e-05	7.15114	1
ENSMUSG00000061410	Zcchc14	-0.667216	1.05946e-05	8.45756e-05	7.14459	1
ENSMUSG00000071379	Hpcal1	-0.590335	1.19788e-05	9.37819e-05	7.56216	1
ENSMUSG00000019978	Epb41l2	-0.534484	1.18586e-05	9.30706e-05	8.40201	1
ENSMUSG00000036158	Prickle1	-0.569158	1.27147e-05	9.88589e-05	7.14897	1
ENSMUSG00000002365	Snx9	-0.328619	1.40169e-05	0.000107143	7.45071	1
ENSMUSG00000032718	Mansc1	-0.589175	1.63921e-05	0.000122346	6.01625	1
ENSMUSG00000020590	Snx13	-0.680986	1.8995e-05	0.000139408	6.5279	1
ENSMUSG00000043556	Fbxl7	-0.486009	2.83179e-05	0.000197751	5.77971	1
ENSMUSG00000033530	Ttc7b	-0.506901	2.73102e-05	0.000191558	7.31264	1
ENSMUSG00000030465	Psd3	-0.897433	4.37237e-05	0.000285919	5.49058	1
ENSMUSG00000038949	Cnst	-0.635856	5.87348e-05	0.000367833	5.13552	1
ENSMUSG00000036438	Calm2	-0.627203	4.76196e-05	0.000307837	8.77606	1
ENSMUSG00000044442	N6amt1	-0.520832	7.46221e-05	0.000451438	4.46254	1
ENSMUSG00000053716	Dusp7	-0.53504	5.69958e-05	0.000358926	7.24142	1
ENSMUSG00000087370	Tmem170b	-1.08015	0.000105826	0.000605739	4.09811	2
ENSMUSG00000032363	Adamts7	-0.603976	7.95172e-05	0.000476321	6.19062	2
ENSMUSG00000049940	Pgrmc2	-0.404118	9.05996e-05	0.000531647	6.04083	1
ENSMUSG00000037242	Clic4	-0.400119	9.51392e-05	0.000554383	9.63356	1
ENSMUSG00000042404	Dennd4b	-0.568547	0.000170314	0.000913457	5.88716	1
ENSMUSG00000023055	Calcoco1	-0.454282	0.00018055	0.000960227	6.28866	1
ENSMUSG00000030527	Crtc3	-0.412664	0.000227718	0.00116832	5.85209	1
ENSMUSG00000041444	Arhgap32	-0.746774	0.00028868	0.00143125	5.23582	1
ENSMUSG00000029313	Aff1	-0.717876	0.000258016	0.00130361	6.82969	1
ENSMUSG00000032501	Trib1	-0.403586	0.000460286	0.00212289	6.45464	1
ENSMUSG00000021009	Ptpn21	-0.647467	0.00066305	0.00289055	4.52904	1
ENSMUSG00000038712	Mindy1	-0.340366	0.000642147	0.00281026	6.86951	1
ENSMUSG00000013846	St3gal1	-0.567391	0.000630721	0.00277251	8.14324	1
ENSMUSG00000040548	Tex2	-0.583917	0.000709934	0.00306541	7.01401	1
ENSMUSG00000039318	Rab3gap2	-0.369336	0.000827727	0.00348565	6.19313	1
ENSMUSG00000038206	Fbxo8	-0.46768	0.00112158	0.0044869	5.01574	1
ENSMUSG00000023965	Fbxl17	-0.420553	0.00104905	0.00424172	5.55154	1
ENSMUSG00000055044	Pdlim1	-0.383068	0.000905678	0.00375697	7.92162	1
ENSMUSG00000030410	Dmwd	-0.435685	0.000946989	0.00389974	7.64238	1
ENSMUSG00000029647	Pan3	-0.382717	0.0012124	0.00479093	5.80188	2
ENSMUSG00000039615	Stub1	-0.44301	0.00128924	0.00504298	6.27894	1
ENSMUSG00000030956	Fam53b	-0.372555	0.00171392	0.00643402	6.85523	2
ENSMUSG00000022148	Fyb	-1.22667	0.00233841	0.00828913	4.9457	1
ENSMUSG00000026923	Notch1	-0.373369	0.00193539	0.00711861	8.73574	1
ENSMUSG00000024052	Lpin2	-0.495273	0.00511139	0.0160178	4.51792	1
ENSMUSG00000055538	Zcchc24	-0.327172	0.00350962	0.0117195	7.4615	1
ENSMUSG00000030213	Atf7ip	-0.456773	0.00430713	0.0139005	6.63217	1
ENSMUSG00000021036	Sptlc2	-0.309114	0.00465218	0.0148044	7.67256	1
ENSMUSG00000007659	Bcl2l1	-0.287386	0.00542917	0.0168503	6.72454	1
ENSMUSG00000038168	P3h2	-0.465961	0.00730806	0.021498	4.98476	1
ENSMUSG00000053819	Camk2d	-0.288687	0.00678896	0.0202836	5.76884	1
ENSMUSG00000043940	Wdfy3	-0.448401	0.00613684	0.0186412	7.0465	1
ENSMUSG00000028307	Aldob	-0.940917	0.00769094	0.0224574	5.65495	1
ENSMUSG00000052397	Ezr	-0.519211	0.0102864	0.028358	4.82663	1
ENSMUSG00000032329	Hmg20a	-0.249886	0.00819759	0.0236448	5.95663	2
ENSMUSG00000029213	Commd8	-0.34274	0.0106308	0.0291348	4.79185	1
ENSMUSG00000056216	Cebpg	-0.296007	0.00872406	0.0248689	6.1783	1
ENSMUSG00000042129	Rassf4	-1.00438	0.0149104	0.0384925	4.19407	1
ENSMUSG00000056724	Nbeal2	-0.301851	0.0111685	0.0303512	6.4006	1
ENSMUSG00000037685	Atp8a1	-0.35754	0.0126504	0.0336114	5.64243	1
ENSMUSG00000025371	Chmp6	-0.334357	0.0164567	0.0416958	5.45803	2
ENSMUSG00000037503	Fam168b	-0.231902	0.0147811	0.0382394	7.08541	1
ENSMUSG00000029465	Arpc3	-0.260625	0.0149048	0.0384905	8.36319	1
ENSMUSG00000032405	Pias1	-0.206345	0.0188352	0.0464949	5.71328	1
ENSMUSG00000035469	Rcbtb1	-0.336235	0.0195358	0.0479777	5.85713	1
ENSMUSG00000025612	Bach1	-0.328326	0.0200237	0.048986	5.65508	2
ENSMUSG00000024277	Mapre2	-0.217834	0.0188717	0.0465633	7.45007	1
ENSMUSG00000021806	Nid2	2.38983	9.26786e-13	1.17428e-10	4.97185	1
ENSMUSG00000003644	Rps6ka1	1.20228	1.13318e-11	8.71231e-10	6.14345	1
ENSMUSG00000021990	Spata13	1.13929	3.7952e-10	1.60182e-08	5.85254	1
ENSMUSG00000038022	Mindy4	1.35325	5.50459e-09	1.49284e-07	4.43132	1
ENSMUSG00000028184	Adgrl2	0.856697	1.22774e-08	2.81402e-07	8.68228	2
ENSMUSG00000079215	Zfp664	0.878219	2.94482e-08	5.91879e-07	5.97581	1
ENSMUSG00000024236	Svil	1.05307	8.33894e-08	1.41556e-06	5.22129	1
ENSMUSG00000046841	Ckap4	0.560133	3.30777e-07	4.40425e-06	7.74437	1
ENSMUSG00000021838	Samd4	1.5035	6.78583e-07	8.14197e-06	4.06619	2
ENSMUSG00000042659	Arrdc4	1.02707	1.72061e-06	1.80471e-05	4.64704	1
ENSMUSG00000002297	Dbf4	0.902573	1.97273e-06	2.02884e-05	4.03446	1
ENSMUSG00000029675	Eln	1.03711	3.65544e-06	3.40959e-05	5.77873	1
ENSMUSG00000002489	Tiam1	0.972596	3.38591e-06	3.19013e-05	6.03539	2
ENSMUSG00000020099	Unc5b	0.799177	1.03245e-05	8.29629e-05	4.02698	1
ENSMUSG00000026655	Fam107b	0.532381	2.08825e-05	0.000151505	6.0453	1
ENSMUSG00000067925	Rtl8a	0.592127	0.000104808	0.000600561	7.34703	1
ENSMUSG00000060938	Rpl26	0.568062	0.00012538	0.000699843	8.19002	1
ENSMUSG00000042745	Id1	0.542148	0.000183671	0.00097323	6.00889	1
ENSMUSG00000050244	Heatr1	0.770166	0.000257311	0.00130118	4.62744	1
ENSMUSG00000030447	Cyfip1	0.36625	0.000250396	0.00126986	7.43726	1
ENSMUSG00000024095	Hnrnpll	0.421112	0.000319973	0.00155643	5.4662	1
ENSMUSG00000009569	Mrtfb	0.590614	0.000425414	0.00198577	5.49227	1
ENSMUSG00000068922	Msto1	0.459526	0.00068621	0.00297108	4.49902	1
ENSMUSG00000017485	Top2b	0.468053	0.000725447	0.00312122	6.68061	1
ENSMUSG00000016757	Ttll12	0.343046	0.000977917	0.0040042	5.35724	1
ENSMUSG00000022793	B4galt4	0.407419	0.000970548	0.00397917	5.95724	1
ENSMUSG00000021140	Pcnx	0.451646	0.000946314	0.00389798	6.78975	1
ENSMUSG00000035933	Cog5	0.462431	0.0013251	0.00515524	5.04774	1
ENSMUSG00000053477	Tcf4	0.307652	0.00118487	0.00470302	7.86329	1
ENSMUSG00000055491	Pprc1	0.475269	0.00142003	0.00546947	6.13624	1
ENSMUSG00000045092	S1pr1	0.516047	0.00216916	0.00781686	8.09346	1
ENSMUSG00000021701	Plk2	0.419003	0.00415883	0.0134919	7.37458	1
ENSMUSG00000028453	Fancg	0.429964	0.00767538	0.0224286	3.93282	1
ENSMUSG00000022110	Sucla2	0.334988	0.00617869	0.018754	4.91451	2
ENSMUSG00000000631	Myo18a	0.291371	0.00462816	0.0147453	7.8116	1
ENSMUSG00000027799	Nbea	0.488574	0.00677968	0.0202642	5.18324	1
ENSMUSG00000009647	Mcu	0.305293	0.00806229	0.0233199	5.56991	1
ENSMUSG00000022781	Pak2	0.291037	0.00724169	0.0213503	7.10355	1
ENSMUSG00000037415	Ranbp10	0.272392	0.00899767	0.025502	5.41498	2
ENSMUSG00000037646	Vps13b	0.503716	0.00997586	0.0276703	5.3078	1
ENSMUSG00000058013	Septin11	0.226944	0.00960093	0.0268135	7.29233	1
ENSMUSG00000047735	Samd9l	0.419926	0.0111153	0.0302378	5.78153	1
ENSMUSG00000031788	Kifc3	0.276365	0.0109393	0.029846	6.92748	1
ENSMUSG00000028760	Eif4g3	0.274411	0.0114987	0.0310833	7.66027	1
